# Supplementary material for: Targeting Pro-Oxidant Iron with Deferoxamine as a Treatment for Ischemic Stroke: Safety and Optimal Dose Selection in a Randomized Clinical Trial
Source: Antioxidants (Basel). 2021 Aug 10;10(8):1270. doi: 10.3390/antiox10081270 (PMC8389327; doi:10.3390/antiox10081270)
Supplement: Supplementary file 1 [file antioxidants-10-01270-s001.zip]

Archive with 1 entries (1 files):
- antioxidants-1279447-supplementary.pdf
